# Supplementary material for: Functional Enhancement and Characterization of an Electrophysiological Mapping Electrode Probe with Carbonic, Directional Macrocontacts
Source: Sensors (Basel). 2023 Aug 29;23(17):7497. doi: 10.3390/s23177497 (PMC10490806; doi:10.3390/s23177497)
Supplement: Supplementary file 1 [file sensors-23-07497-s001.zip]

Archive with 1 entries (1 files):
- sensors-2550487-supplementary.pdf
